# Supplementary material for: The unfolded protein response links tumor aneuploidy to local immune dysregulation
Source: EMBO Rep. 2021 Oct 26;22(12):e52509. doi: 10.15252/embr.202152509 (PMC8647024; doi:10.15252/embr.202152509)
Supplement: Supplementary file 3 — Dataset EV1 [file EMBR-22-e52509-s004.xlsx]

## Sheet: Dataset EV1
	BLCA	BRCA	CESC	CHOL	COAD	ESCA	HNSC	KICH	KIRC	KIRP	LIHC	LUAD	LUSC	PAAD	PCPG	PRAD	READ	SARC	SKCM	STAD	THCA	THYM	UCEC
ACADVL	0	0	0	-0.0266	0	0	0	-1.98e-06	-0.036	-0.0436	-0.016	0	0	0	0	0	0	0	0	0	0	0	0
ADD1	0	0	0	0.0502	0	0	0	-0.2825	-0.0009	0.0004	-0.021	0	0	0	0	0	0	0	0	0	0	0	0
ARFGAP1	0	0	0	0.0457	0	0	0	0.1422	0.0491	0.0028	-0.0273	0	0	0	0	0	0	0	0	0	0	0	0
ASNS	0	0	0	0.064	0	0	0	0	0.0925	0	0.024	0	0.0044	0	0	0	0	0	0	0	0	0	0
ATF3	-5.25e-18	-0.0055	0	-0.0337	0	0	0	-0.0323	-0.067	-0.0045	-0.0596	-0.0058	0	0	0	-0.0019	0	0	0	0	-0.0241	0	-5.48e-18
ATF4	0	0	0	0.1517	0	0	0	0	0.2328	0	0.0127	0	0	0	0	0	0	0	0	0	0	0	0
ATP6V0D1	0	0	0	0.0472	0	0	0	0	-0.0432	-0.0558	0.0286	0	0	0	0	0	0	0	0	0	0	0	0
BLOC1S1																0
CALR	0	0.0128	4.1e-18	0.0164	0	0	0	0.1121	0	0	0.0989	0	0	0	0	0	0	3.56e-18	0	0	0	0	0
CCL2	0	0	0	-0.0014	0	0	0	-0.1142	0.0033	0	-0.0442	0	-0.0194	-4.36e-18	-3.1e-18	0	0	-1.06e-18	0	0	-0.0057	0	0
CD59																0
CES1	-6.55e-18	0	0	-0.0808	0	0	0	-0.0913	0.0056	0	0	-0.0014	0	0	0	0	0	0	0	0	0	0	0
COL6A1													0			0					0
CTDSP2	0	0	0	0	0	0	0	-0.148	-0.0271	-0.1097	0.0241	0	0	0	0	0	0	0	0	0	0	0	0
CUL7	0	0	0	0.0585	0	0	0	0	-0.0115	0.0314	0.1138	0	0	0	0	0	0	0	0	0	0	0	0
CXCL8	0	0	0	0.0214	0	0.0043	0	0.0066	0.0075	0	0.0042	0	0	0	0	0	5.59e-18	0	7.06e-19	0.0038	0.0212	0	0
CXXC1	0	0	0	0	0	0	0	-0.0685	0.0446	0.0106	0.0259	0	0	0	0	0	0	0	0	0	0	0	0
CYP2E1																0
DCTN1	0	0	0	0.0774	0	0	0	0.1068	0.0175	0.0027	-0.0206	0	0	0	0	0	0	0	0	0	0	0	0
DDIT3	0	0	0	0.069	0	0	0	0.1731	-0.0618	0	0.107	0	0.0037	0	0	0	0	0	0	0	0	0	0
DDX11	0	0	0	0.06	0	0.01	0.0055	0	0.0203	0.0565	0.0732	9.57e-06	0.0061	0	0	0	0	3.34e-18	0	0.0194	0	0	0
DNAJB11	0	0	0	0.012	0	0	0	0	0.0964	0.0519	0.1625	0	0	0	0	0	0	0	0	0	0	0	0
DNAJB9	0	0	0	0	0	0	0	0.0138	0.0336	-0.0279	0.0171	0	0	0	0	0	0	0	0	0	0	0	0
DNAJC3	0	0	0	0	0	0	0	0	0	-0.0823	-0.0275	0	0	0	0	0	0	0	0	0	0	0	0
EDEM1	0	0	0	0	0	0	0	0.0072	0.0366	0.0288	-0.027	0	0	0	0	0	0	0	0	0	0	0	0
ERN1													0			0					0
EXTL1	0	0	0	0	0	0	0	0	-0.0048	-0.0862	-0.0656	0	0	0	0	0	0	0	0	0	0	0	0
EXTL2	0	0	0	0	0	0	0	0.0368	-0.0383	-0.0844	-0.0038	0	0	0	0	0	0	0	0	0	0	0	0
EXTL3	0	0	0	0	0	0	0	0.0847	0.0828	0.0158	0.0007	0	0	0	0	0	0	0	0	0	0	0	0
FKBP14	0	0	0	0.0043	0	0	0	0.0588	0.0297	0.0693	0.0193	0	0	0	0	0	0	0	0	0	0	0	0
GALNT2																0					0
GAS2	0	0				0	0		0.0003	0	0	0	0			0				0	0		0
GEMIN5													0			0					0
GFPT1	0	0	0	0.0161	0	0	0	-0.0684	0.0246	0.0789	-0.067	0	0	0	0	0	0	0	0	0	0	0	0
GOSR2	0	0	0	0	0	0	0	-0.0616	-0.1418	-0.0901	0.0165	0	0	0	0	0	0	0	0	0	0	0	0
GPC3	0	-0.0054				0	0		-0.1176	-0.021		-0.0113	0			0				0	-0.0447		0
GSK3A	0	0	0	0.0791	0	0	0	0	-0.0485	-0.0001	-0.0482	0	0	0	0	0	0	0	0	0	0	0	0
HDGF	0	0.0124	0	0	0	0.034	0	-0.1085	-0.1232	-0.0916	-0.0889	0	0	0	0	0	0	0	0	0	0	0	0
HERPUD1	0	0	0	0.0968	0	0	0	-0.0406	0.0278	0	0.0289	0	0	0	0	0	0	0	0	0	-0.0138	0	0
HGSNAT													0			0					0
HSP90B1	0	0	0	0.0953	3.01e-17	0	0.0133	0.0188	0.0248	0	0.0351	0.0116	0.0078	0	0	0	8.7e-18	0	0	0.015	0	0	0
HSPA5	0	0	0	0.0612	0	0	0	-0.13	0	0	0.1017	0	0	0	0	0	0	0	0	0	0	0	0
HYOU1	0	0	0	0.0142	0	0	0	0.0608	-0.161	-0.0393	-0.0059	0	0	0	0	0	0	0	0	0	0	0	0
IGFBP1	0	0	0	-0.0427	0	0	0	-0.0375	0.0098	0	-0.0203	0	0	0	0	0	0	0	0	0	0	0	0
INS	0	0		0	0	0	0	0	0	0	0	0	0	0		0	0	0	0	0	0		0
ITGB2																0
KDELR3	0	0	0	0	0	0	0	-0.0264	-0.0427	0.0028	-0.0147	0.0247	0	0	0	0	0	0	0	0	0.0054	0	0
KLHDC3	0	0	0	0	0	0	0	-0.002	-0.0046	-0.0281	-0.0654	0	0	0	0	0	0	0	0	0	0	0	0
LMNA	0	0	0	0	0	0	0	-0.0052	0.0104	0.0328	0.0833	0	0	0	0	0	0	0	0	0	0	0	0
MKRN2	0	0				0	0		0.0065	0		0	0			0				0	0		0
MYDGF	0	0	0	0	0	0	0	0.0823	0.2459	0.2034	0.035	0	0	0	0	0	0	0	0	0	0	0	0
PDGFRB													0			0					0
PDIA5	0	0	0	-0.0197	0	0	0.004	-0.1203	-0.0053	-0.0705	-0.0598	0	0	0	0	0.0156	0	0	0	0	0	0	0
PDIA6	0	0	0	0	0	0	0	-0.0929	-0.0294	0.0583	-0.0139	0	0	0	0	0	0	0	0	0	0	0	0
PDK2	0	0	0	0	0	0	0	-0.3583	-0.0313	0	0	0	0	0	0	0	0	0	0	0	0	-6.09e-18	0
PEPD		0							-0.08			0	0			0				0	0
PER1													-0.0071			0				-0.0043	0
PLA2G4B	0	0	0	0	0.0041	0	0	0	-0.0302	0.0422	0.0267	0	0	0	0	0	5.22e-18	0	0	0	0	0	0
PMP22													-0.0155			0				0	0
PPP2R1A																0
PPP2R5B	0	0	0	0	0	0	0	0.1041	-0.0154	-0.0196	0.0076	0	0	0	0	0	0	0	0	0	0	0	0
PREB	0	0	0	0	0	0	0	-0.0667	0.0197	0.0379	0.0927	0	0	0	0	0	0	0	0	0	0	0	0
PRKCD																0
RTN4		0				0.0067			-0.018			0	0			0				0	0
SCARA3																-0.0085
SEC31A	0	0	0	0	0	0	0	0.2482	0.1057	0.0881	0.035	0	0	0	0	0	0	0	0	0	0	0	0
SERP1	0	0	0	0.0048	0	0	0	0	-0.1271	-0.0654	-0.0154	0	0	0	0	0	0	0	0	0	0	0	0
SHC1	0	0	0	0	0	0	0	0.1665	0.0679	0.0667	0.0471	0	0	0	0	0	0	0	0	0	0	0	0
SPARC																0
SRPRB	0	0	0	0	0	0	0	0.0125	0.0268	0.0205	0.0146	0	0	0	0	0	0	0	0	0	0	0	0
SSR1	0	0	0	0	0	0	0	0	0.0477	0.0209	-0.0449	0	0	0	0	0	0	0	0	0	0	0	0
SULT1A3	0	0	0	0	0	0	0	-0.0102	0.0133	0.0105	-0.0109	0	0	0	0	0	0	0	0	0	0	0	0
SUMO1																0					0
SYVN1	0	0	0	0	0	0	0	0.0894	0.0432	0.0739	0.0091	0	0	0	0	0	0	0	0	0	0	0	0
TAPBP													0			0					0
TATDN2	0	0	0	0	0	0	0	0	-0.0653	0.0777	0.0237	0	0	0	0	0	0	0	0	0	0	0	0
TLN1	0	0	0	0.0042	0	0	0	-0.0982	0.009	-0.0525	-0.034	0	0	0	0	0	0	0	0	0	0	0	0
TPP1	0	0	0	0	0	0	0	0.0195	0.1174	0.0728	0.0196	0	0	0	0	0	0	0	0	0	0	0	0
TSPYL2	-4.54e-17	0	0	0	0	0	0	-0.0975	-0.0304	-0.1068	-0.0385	0	0	0	0	0	0	0	0	0	0	0	-1.85e-17
WFS1	0	0	0	0	0	0	0	-0.0344	-0.0594	-0.0724	0.0371	-0.0373	-0.0366	0	0	0	0	0	0	0	-0.0275	0	0
WIPI1	0	0	0	0.0009	0	0	0	0.0028	-0.0267	0.0952	-0.0066	0	0	0	0	0	0	0	0	0	0	0	0
XBP1	0	4.62e-06	0	-0.1037	0	0	0	-0.1923	0	-0.0066	-0.0621	0	0	0	0	0	0	0	-5.17e-18	0	-0.021	-2.92e-18	0
YIF1A	0	0	0	0	0	0	0	-0.1351	0.0281	-0.1061	0.008	0	0	0	0	0	0	0	0	0	0	0	0
ZBTB17	0	0	0	0	0	0	0	0.0462	0	-0.0009	-0.012	0	0	0	0	0	0	0	0	0	0	0	0
