# Supplementary material for: The unfolded protein response links tumor aneuploidy to local immune dysregulation
Source: EMBO Rep. 2021 Oct 26;22(12):e52509. doi: 10.15252/embr.202152509 (PMC8647024; doi:10.15252/embr.202152509)
Supplement: Supplementary file 4 — Table EV1 [file EMBR-22-e52509-s007.xlsx]

## Sheet: Table.EV1
	PERK	ATF6	IRE1alpha	XBP1S
0	ASNS	DDIT3	ADD1	ADD1
1	IGFBP1	HSP90B1	YIF1A	YIF1A
2	DDIT3	CALR	TLN1	TLN1
3	CCL2	HSPA5	TPP1	TPP1
4	HERPUD1	XBP1	DNAJB11	DNAJB11
5	ATF3	HERPUD1	SYVN1	SYVN1
6	ATF4		EXTL3	EXTL3
7	CXCL8		PREB	PREB
8			EXTL1	EXTL1
9			TATDN2	TATDN2
10			DCTN1	DCTN1
11			DNAJC3	DNAJC3
12			CXXC1	CXXC1
13			GFPT1	GFPT1
14			GOSR2	GOSR2
15			EDEM1	EDEM1
16			SSR1	SSR1
17			SERP1	SERP1
18			PPP2R5B	PPP2R5B
19			WIPI1	WIPI1
20			SULT1A3	SULT1A3
21			WFS1	WFS1
22			DDX11	DDX11
23			GSK3A	GSK3A
24			HDGF	HDGF
25			KLHDC3	KLHDC3
26			FKBP14	FKBP14
27			SRPRB	SRPRB
28			DNAJB9	DNAJB9
29			TSPYL2	TSPYL2
30			ZBTB17	ZBTB17
31			PDIA5	PDIA5
32			CUL7	CUL7
33			KDELR3	KDELR3
34			SEC31A	SEC31A
35			ACADVL	ACADVL
36			SHC1	SHC1
37			PLA2G4B	PLA2G4B
38			EXTL2	EXTL2
39			LMNA	LMNA
40			ARFGAP1	ARFGAP1
41			HYOU1	HYOU1
42			CTDSP2	CTDSP2
43			PDIA6	PDIA6
44			ATP6V0D1	ATP6V0D1
45			XBP1	MYDGF
46			MYDGF
