# Supplementary material for: The unfolded protein response links tumor aneuploidy to local immune dysregulation
Source: EMBO Rep. 2021 Oct 26;22(12):e52509. doi: 10.15252/embr.202152509 (PMC8647024; doi:10.15252/embr.202152509)
Supplement: Supplementary file 5 — Table EV2 [file EMBR-22-e52509-s005.xlsx]

## Sheet: Table.EV2
	source	target	condition
0	FKBP14	GOSR2	perturbed
1	ACADVL	KDELR3	augmented
2	EDEM1	TPP1	perturbed
3	DCTN1	KLHDC3	perturbed
4	SRPRB	ZBTB17	augmented
5	HDGF	TATDN2	perturbed
6	ATP6V0D1	GSK3A	perturbed
7	EXTL2	SHC1	perturbed
8	GOSR2	SHC1	perturbed
9	HYOU1	PDIA5	perturbed
10	SERP1	ZBTB17	augmented
11	HYOU1	SERP1	perturbed
12	GSK3A	PPP2R5B	perturbed
13	ATP6V0D1	HSP90B1	perturbed
14	ATP6V0D1	PDIA6	perturbed
15	CXCL8	HDGF	perturbed
16	KDELR3	TPP1	perturbed
17	CTDSP2	FKBP14	perturbed
18	ACADVL	CXXC1	perturbed
19	EDEM1	GOSR2	perturbed
20	TLN1	WFS1	perturbed
21	KLHDC3	PPP2R5B	perturbed
22	EXTL2	SEC31A	perturbed
23	DCTN1	GSK3A	perturbed
24	SRPRB	SSR1	perturbed
25	HSPA5	SERP1	perturbed
26	CALR	HSPA5	perturbed
27	HSPA5	HYOU1	perturbed
28	SYVN1	YIF1A	augmented
29	SHC1	TPP1	perturbed
30	CALR	EXTL3	perturbed
31	CXXC1	SULT1A3	perturbed
32	DNAJC3	SERP1	perturbed
33	SERP1	SSR1	perturbed
34	CXXC1	SSR1	augmented
35	ATF4	CXXC1	perturbed
36	HERPUD1	HSPA5	augmented
37	ATF4	SULT1A3	perturbed
38	ATF4	PPP2R5B	perturbed
39	FKBP14	SYVN1	preserved
40	FKBP14	EXTL1	preserved
41	FKBP14	SULT1A3	preserved
42	ACADVL	EXTL3	preserved
43	HSP90B1	EXTL1	preserved
44	CUL7	IGFBP1	preserved
45	CUL7	KDELR3	preserved
46	WIPI1	SRPRB	preserved
47	WIPI1	PREB	preserved
48	PLA2G4B	YIF1A	preserved
49	PLA2G4B	ATF3	preserved
50	TLN1	CXCL8	preserved
51	SEC31A	PPP2R5B	preserved
52	XBP1	DNAJB9	preserved
53	HERPUD1	SULT1A3	preserved
54	SRPRB	EXTL1	preserved
55	SRPRB	IGFBP1	preserved
56	SRPRB	ASNS	preserved
57	DDX11	HYOU1	preserved
58	EXTL1	IGFBP1	preserved
59	EXTL1	SSR1	preserved
60	EXTL1	PDIA6	preserved
61	EXTL2	CXCL8	preserved
62	DDIT3	ASNS	preserved
63	DDIT3	GOSR2	preserved
64	SHC1	SULT1A3	preserved
65	EXTL3	SULT1A3	preserved
66	IGFBP1	PREB	preserved
67	IGFBP1	SSR1	preserved
68	IGFBP1	GOSR2	preserved
69	ZBTB17	WFS1	preserved
70	ZBTB17	ATF3	preserved
71	HYOU1	GFPT1	preserved
72	GFPT1	PDIA6	preserved
