# Supplementary material for: The unfolded protein response links tumor aneuploidy to local immune dysregulation
Source: EMBO Rep. 2021 Oct 26;22(12):e52509. doi: 10.15252/embr.202152509 (PMC8647024; doi:10.15252/embr.202152509)
Supplement: Supplementary file 6 — Table EV3 [file EMBR-22-e52509-s001.xlsx]

## Sheet: Table.EV3
	GO biological process complete	negative log10FDR	condition
0	positive regulation of ER-associated ubiquitin-dependent protein catabolic process (GO:1903071)	2.22	augmented
1	integrated stress response signaling (GO:0140467)	4.28	augmented
2	PERK-mediated unfolded protein response (GO:0036499)	4.31	augmented
3	regulation of ER-associated ubiquitin-dependent protein catabolic process (GO:1903069)	2.08	augmented
4	positive regulation of ERAD pathway (GO:1904294)	4.01	augmented
5	negative regulation of endoplasmic reticulum unfolded protein response (GO:1900102)	1.92	augmented
6	negative regulation of endoplasmic reticulum stress-induced intrinsic apoptotic signaling pathway (GO:1902236)	3.84	augmented
7	IRE1-mediated unfolded protein response (GO:0036498)	14.79	augmented
8	ER-nucleus signaling pathway (GO:0006984)	7.62	augmented
9	endoplasmic reticulum unfolded protein response (GO:0030968)	20.85	augmented
10	regulation of ERAD pathway (GO:1904292)	3.38	augmented
11	regulation of endoplasmic reticulum stress-induced intrinsic apoptotic signaling pathway (GO:1902235)	3.32	augmented
12	cellular response to unfolded protein (GO:0034620)	20.21	augmented
13	endoplasmic reticulum calcium ion homeostasis (GO:0032469)	1.49	augmented
14	positive regulation of response to endoplasmic reticulum stress (GO:1905898)	3.14	augmented
15	cellular response to topologically incorrect protein (GO:0035967)	19.75	augmented
16	regulation of endoplasmic reticulum unfolded protein response (GO:1900101)	1.42	augmented
17	response to unfolded protein (GO:0006986)	19.35	augmented
18	negative regulation of response to endoplasmic reticulum stress (GO:1903573)	2.92	augmented
19	response to topologically incorrect protein (GO:0035966)	18.89	augmented
20	regulation of response to endoplasmic reticulum stress (GO:1905897)	3.97	augmented
21	response to endoplasmic reticulum stress (GO:0034976)	17.49	augmented
22	ERAD pathway (GO:0036503)	2.16	augmented
23	negative regulation of intrinsic apoptotic signaling pathway (GO:2001243)	2.07	augmented
24	positive regulation of proteasomal protein catabolic process (GO:1901800)	1.94	augmented
25	positive regulation of proteolysis involved in cellular protein catabolic process (GO:1903052)	1.77	augmented
26	positive regulation of cellular protein catabolic process (GO:1903364)	1.61	augmented
27	regulation of intrinsic apoptotic signaling pathway (GO:2001242)	1.53	augmented
28	cellular response to insulin stimulus (GO:0032869)	1.47	augmented
29	cellular response to starvation (GO:0009267)	1.39	augmented
30	regulation of proteasomal protein catabolic process (GO:0061136)	1.39	augmented
31	ubiquitin-dependent protein catabolic process (GO:0006511)	1.38	augmented
32	modification-dependent protein catabolic process (GO:0019941)	1.38	augmented
33	modification-dependent macromolecule catabolic process (GO:0043632)	1.36	augmented
34	cellular response to hormone stimulus (GO:0032870)	1.32	augmented
35	response to organonitrogen compound (GO:0010243)	3.84	augmented
36	response to nitrogen compound (GO:1901698)	3.67	augmented
37	cellular response to stress (GO:0033554)	8.49	augmented
38	negative regulation of apoptotic process (GO:0043066)	1.61	augmented
39	cellular homeostasis (GO:0019725)	1.6	augmented
40	negative regulation of programmed cell death (GO:0043069)	1.61	augmented
41	negative regulation of cell death (GO:0060548)	1.45	augmented
42	cellular response to organic substance (GO:0071310)	7.16	augmented
43	cellular response to chemical stimulus (GO:0070887)	6.19	augmented
44	response to organic substance (GO:0010033)	6.07	augmented
45	response to stress (GO:0006950)	5.22	augmented
46	response to chemical (GO:0042221)	4.35	augmented
47	signal transduction (GO:0007165)	3.94	augmented
48	signaling (GO:0023052)	3.66	augmented
49	cell communication (GO:0007154)	3.62	augmented
50	cellular response to stimulus (GO:0051716)	2.74	augmented
51	response to stimulus (GO:0050896)	1.64	augmented
52	IRE1-mediated unfolded protein response (GO:0036498)	58.63	preserved
53	integrated stress response signaling (GO:0140467)	9.61	preserved
54	PERK-mediated unfolded protein response (GO:0036499)	9.63	preserved
55	endoplasmic reticulum unfolded protein response (GO:0030968)	72.46	preserved
56	ATF6-mediated unfolded protein response (GO:0036500)	3.32	preserved
57	cellular response to unfolded protein (GO:0034620)	70.01	preserved
58	positive regulation of ER-associated ubiquitin-dependent protein catabolic process (GO:1903071)	1.59	preserved
59	negative regulation of endoplasmic reticulum stress-induced intrinsic apoptotic signaling pathway (GO:1902236)	6.44	preserved
60	positive regulation of transcription from RNA polymerase II promoter in response to endoplasmic reticulum stress (GO:1990440)	3.04	preserved
61	cellular response to topologically incorrect protein (GO:0035967)	68.32	preserved
62	ER-nucleus signaling pathway (GO:0006984)	13.28	preserved
63	negative regulation of endoplasmic reticulum unfolded protein response (GO:1900102)	2.97	preserved
64	response to unfolded protein (GO:0006986)	66.87	preserved
65	regulation of ER-associated ubiquitin-dependent protein catabolic process (GO:1903069)	1.46	preserved
66	response to topologically incorrect protein (GO:0035966)	65.31	preserved
67	regulation of endoplasmic reticulum stress-induced intrinsic apoptotic signaling pathway (GO:1902235)	7.42	preserved
68	retrograde protein transport, ER to cytosol (GO:0030970)	2.75	preserved
69	endoplasmic reticulum to cytosol transport (GO:1903513)	2.76	preserved
70	ER overload response (GO:0006983)	1.38	preserved
71	protein exit from endoplasmic reticulum (GO:0032527)	4.09	preserved
72	response to endoplasmic reticulum stress (GO:0034976)	60.9	preserved
73	negative regulation of response to endoplasmic reticulum stress (GO:1903573)	6.63	preserved
74	regulation of endoplasmic reticulum unfolded protein response (GO:1900101)	2.26	preserved
75	positive regulation of transcription from RNA polymerase II promoter in response to stress (GO:0036003)	2.11	preserved
76	regulation of response to endoplasmic reticulum stress (GO:1905897)	6.76	preserved
77	positive regulation of response to endoplasmic reticulum stress (GO:1905898)	1.94	preserved
78	vesicle targeting, to, from or within Golgi (GO:0048199)	2.62	preserved
79	ERAD pathway (GO:0036503)	3.54	preserved
80	ubiquitin-dependent ERAD pathway (GO:0030433)	2.56	preserved
81	negative regulation of intrinsic apoptotic signaling pathway (GO:2001243)	3.37	preserved
82	COPII vesicle coating (GO:0048208)	1.45	preserved
83	vesicle targeting, rough ER to cis-Golgi (GO:0048207)	1.45	preserved
84	vesicle coating (GO:0006901)	1.4	preserved
85	vesicle targeting (GO:0006903)	2.25	preserved
86	COPII-coated vesicle budding (GO:0090114)	1.38	preserved
87	regulation of intrinsic apoptotic signaling pathway (GO:2001242)	3.66	preserved
88	endoplasmic reticulum to Golgi vesicle-mediated transport (GO:0006888)	3.26	preserved
89	response to starvation (GO:0042594)	2.92	preserved
90	negative regulation of apoptotic signaling pathway (GO:2001234)	1.94	preserved
91	cellular response to stress (GO:0033554)	32.61	preserved
92	Golgi vesicle transport (GO:0048193)	2.76	preserved
93	proteasomal protein catabolic process (GO:0010498)	2.13	preserved
94	regulation of apoptotic signaling pathway (GO:2001233)	2.72	preserved
95	negative regulation of intracellular signal transduction (GO:1902532)	3	preserved
96	proteasome-mediated ubiquitin-dependent protein catabolic process (GO:0043161)	1.4	preserved
97	cellular response to organic substance (GO:0071310)	30.59	preserved
98	ubiquitin-dependent protein catabolic process (GO:0006511)	2.91	preserved
99	modification-dependent protein catabolic process (GO:0019941)	2.9	preserved
100	modification-dependent macromolecule catabolic process (GO:0043632)	2.86	preserved
101	proteolysis involved in cellular protein catabolic process (GO:0051603)	2.66	preserved
102	cellular protein catabolic process (GO:0044257)	2.53	preserved
103	cellular response to chemical stimulus (GO:0070887)	27.34	preserved
104	response to nutrient levels (GO:0031667)	1.45	preserved
105	regulation of cellular response to stress (GO:0080135)	2.85	preserved
106	response to organic substance (GO:0010033)	26.86	preserved
107	protein catabolic process (GO:0030163)	2.27	preserved
108	response to extracellular stimulus (GO:0009991)	1.37	preserved
109	response to organonitrogen compound (GO:0010243)	3.45	preserved
110	response to nitrogen compound (GO:1901698)	3.16	preserved
111	response to stress (GO:0006950)	24.04	preserved
112	negative regulation of cell death (GO:0060548)	1.98	preserved
113	negative regulation of apoptotic process (GO:0043066)	1.58	preserved
114	cellular macromolecule catabolic process (GO:0044265)	1.55	preserved
115	negative regulation of programmed cell death (GO:0043069)	1.54	preserved
116	negative regulation of signal transduction (GO:0009968)	2.63	preserved
117	organonitrogen compound catabolic process (GO:1901565)	1.84	preserved
118	response to chemical (GO:0042221)	21.1	preserved
119	negative regulation of cell communication (GO:0010648)	2.26	preserved
120	negative regulation of signaling (GO:0023057)	2.26	preserved
121	cellular response to endogenous stimulus (GO:0071495)	1.55	preserved
122	signal transduction (GO:0007165)	19.38	preserved
123	intracellular transport (GO:0046907)	2.04	preserved
124	establishment of protein localization (GO:0045184)	1.9	preserved
125	signaling (GO:0023052)	18.28	preserved
126	cell communication (GO:0007154)	18.05	preserved
127	cellular catabolic process (GO:0044248)	2.12	preserved
128	protein transport (GO:0015031)	1.46	preserved
129	regulation of cell death (GO:0010941)	1.68	preserved
130	peptide transport (GO:0015833)	1.42	preserved
131	regulation of apoptotic process (GO:0042981)	1.41	preserved
132	regulation of programmed cell death (GO:0043067)	1.37	preserved
133	amide transport (GO:0042886)	1.37	preserved
134	organic substance catabolic process (GO:1901575)	1.56	preserved
135	negative regulation of response to stimulus (GO:0048585)	1.46	preserved
136	catabolic process (GO:0009056)	1.59	preserved
137	establishment of localization in cell (GO:0051649)	1.69	preserved
138	protein localization (GO:0008104)	1.42	preserved
139	cellular response to stimulus (GO:0051716)	14.96	preserved
140	cellular protein modification process (GO:0006464)	2.14	preserved
141	protein modification process (GO:0036211)	2.15	preserved
142	cellular protein metabolic process (GO:0044267)	2.91	preserved
143	macromolecule modification (GO:0043412)	1.84	preserved
144	protein metabolic process (GO:0019538)	2.12	preserved
145	response to stimulus (GO:0050896)	11.04	preserved
146	cellular macromolecule metabolic process (GO:0044260)	2.26	preserved
147	organonitrogen compound metabolic process (GO:1901564)	1.88	preserved
148	regulation of cellular process (GO:0050794)	6.83	preserved
149	organic substance metabolic process (GO:0071704)	1.43	preserved
150	regulation of biological process (GO:0050789)	6.18	preserved
151	biological regulation (GO:0065007)	5.26	preserved
152	cellular process (GO:0009987)	2.14	preserved
153	IRE1-mediated unfolded protein response (GO:0036498)	77.48	perturbed
154	sequestering of calcium ion (GO:0051208)	1.77	perturbed
155	regulation of ATF6-mediated unfolded protein response (GO:1903891)	1.78	perturbed
156	ATF6-mediated unfolded protein response (GO:0036500)	5.12	perturbed
157	protein folding in endoplasmic reticulum (GO:0034975)	4.99	perturbed
158	endoplasmic reticulum unfolded protein response (GO:0030968)	84.06	perturbed
159	integrated stress response signaling (GO:0140467)	4.77	perturbed
160	PERK-mediated unfolded protein response (GO:0036499)	4.79	perturbed
161	cellular response to unfolded protein (GO:0034620)	81.21	perturbed
162	cellular response to topologically incorrect protein (GO:0035967)	79.24	perturbed
163	ER overload response (GO:0006983)	2.74	perturbed
164	positive regulation of transcription from RNA polymerase II promoter in response to endoplasmic reticulum stress (GO:1990440)	2.75	perturbed
165	response to unfolded protein (GO:0006986)	77.54	perturbed
166	protein maturation by protein folding (GO:0022417)	1.38	perturbed
167	response to topologically incorrect protein (GO:0035966)	75.8	perturbed
168	regulation of translational initiation in response to stress (GO:0043558)	1.33	perturbed
169	ER-nucleus signaling pathway (GO:0006984)	8.47	perturbed
170	response to endoplasmic reticulum stress (GO:0034976)	70.68	perturbed
171	regulation of endoplasmic reticulum stress-induced intrinsic apoptotic signaling pathway (GO:1902235)	1.78	perturbed
172	positive regulation of transcription from RNA polymerase II promoter in response to stress (GO:0036003)	1.79	perturbed
173	negative regulation of response to endoplasmic reticulum stress (GO:1903573)	2.73	perturbed
174	regulation of response to endoplasmic reticulum stress (GO:1905897)	4.64	perturbed
175	ubiquitin-dependent ERAD pathway (GO:0030433)	2.15	perturbed
176	positive regulation of neuron apoptotic process (GO:0043525)	1.33	perturbed
177	ERAD pathway (GO:0036503)	1.89	perturbed
178	maintenance of location in cell (GO:0051651)	1.81	perturbed
179	protein folding (GO:0006457)	4.84	perturbed
180	endoplasmic reticulum to Golgi vesicle-mediated transport (GO:0006888)	2.73	perturbed
181	regulation of neuron apoptotic process (GO:0043523)	2.63	perturbed
182	cellular response to inorganic substance (GO:0071241)	2.53	perturbed
183	cellular response to metal ion (GO:0071248)	1.79	perturbed
184	negative regulation of neuron death (GO:1901215)	1.7	perturbed
185	cellular response to stress (GO:0033554)	37.64	perturbed
186	regulation of neuron death (GO:1901214)	2.7	perturbed
187	proteasome-mediated ubiquitin-dependent protein catabolic process (GO:0043161)	1.8	perturbed
188	cellular response to organic substance (GO:0071310)	34.63	perturbed
189	proteasomal protein catabolic process (GO:0010498)	1.7	perturbed
190	response to metal ion (GO:0010038)	1.59	perturbed
191	Golgi vesicle transport (GO:0048193)	1.48	perturbed
192	cellular response to organic cyclic compound (GO:0071407)	2.25	perturbed
193	cellular response to chemical stimulus (GO:0070887)	30.84	perturbed
194	response to organic substance (GO:0010033)	30.29	perturbed
195	proteolysis involved in cellular protein catabolic process (GO:0051603)	2.03	perturbed
196	ubiquitin-dependent protein catabolic process (GO:0006511)	1.62	perturbed
197	modification-dependent protein catabolic process (GO:0019941)	1.59	perturbed
198	response to inorganic substance (GO:0010035)	1.58	perturbed
199	cellular protein catabolic process (GO:0044257)	1.9	perturbed
200	modification-dependent macromolecule catabolic process (GO:0043632)	1.57	perturbed
201	negative regulation of cell cycle (GO:0045786)	1.47	perturbed
202	protein catabolic process (GO:0030163)	1.74	perturbed
203	cellular response to organonitrogen compound (GO:0071417)	1.39	perturbed
204	response to stress (GO:0006950)	27	perturbed
205	negative regulation of cell death (GO:0060548)	2.65	perturbed
206	regulation of cellular response to stress (GO:0080135)	1.57	perturbed
207	negative regulation of apoptotic process (GO:0043066)	1.69	perturbed
208	cellular homeostasis (GO:0019725)	1.67	perturbed
209	negative regulation of programmed cell death (GO:0043069)	1.65	perturbed
210	response to chemical (GO:0042221)	23.59	perturbed
211	response to organonitrogen compound (GO:0010243)	1.44	perturbed
212	signal transduction (GO:0007165)	21.6	perturbed
213	cellular response to endogenous stimulus (GO:0071495)	1.59	perturbed
214	cellular response to oxygen-containing compound (GO:1901701)	1.29	perturbed
215	organonitrogen compound catabolic process (GO:1901565)	1.3	perturbed
216	regulation of apoptotic process (GO:0042981)	2.4	perturbed
217	regulation of programmed cell death (GO:0043067)	2.34	perturbed
218	regulation of cell death (GO:0010941)	2.65	perturbed
219	signaling (GO:0023052)	20.32	perturbed
220	cell communication (GO:0007154)	20.04	perturbed
221	establishment of protein localization (GO:0045184)	1.73	perturbed
222	protein transport (GO:0015031)	1.42	perturbed
223	intracellular transport (GO:0046907)	1.38	perturbed
224	peptide transport (GO:0015833)	1.36	perturbed
225	amide transport (GO:0042886)	1.3	perturbed
226	regulation of protein modification process (GO:0031399)	1.74	perturbed
227	positive regulation of macromolecule biosynthetic process (GO:0010557)	1.59	perturbed
228	cellular response to stimulus (GO:0051716)	16.47	perturbed
229	positive regulation of biosynthetic process (GO:0009891)	1.39	perturbed
230	regulation of cellular protein metabolic process (GO:0032268)	1.84	perturbed
231	positive regulation of gene expression (GO:0010628)	1.44	perturbed
232	establishment of localization in cell (GO:0051649)	1.43	perturbed
233	cellular protein modification process (GO:0006464)	2.05	perturbed
234	protein modification process (GO:0036211)	2.05	perturbed
235	regulation of protein metabolic process (GO:0051246)	1.64	perturbed
236	macromolecule modification (GO:0043412)	1.77	perturbed
237	cellular protein metabolic process (GO:0044267)	2.11	perturbed
238	protein metabolic process (GO:0019538)	2.76	perturbed
239	response to stimulus (GO:0050896)	11.93	perturbed
240	negative regulation of cellular process (GO:0048523)	1.69	perturbed
241	cellular macromolecule metabolic process (GO:0044260)	1.78	perturbed
242	organonitrogen compound metabolic process (GO:1901564)	1.93	perturbed
243	macromolecule metabolic process (GO:0043170)	1.44	perturbed
244	regulation of cellular process (GO:0050794)	7.14	perturbed
245	regulation of biological process (GO:0050789)	6.27	perturbed
246	biological regulation (GO:0065007)	6.66	perturbed
247	cellular process (GO:0009987)	2.7	perturbed
